# Supplementary material for: Comprehensive Evaluation of Quality and Differences in Silene viscidula Franch from Different Origins Based on UPLC-ZENO-Q-TOF-MS/MS Compounds Analysis and Antioxidant Capacity
Source: Molecules. 2024 Oct 11;29(20):4817. doi: 10.3390/molecules29204817 (PMC11509892; doi:10.3390/molecules29204817)
Supplement: Supplementary file 1 [file molecules-29-04817-s001.zip]

Archive with 3 entries (3 files):
- Supporting material S1 The experimentally optimized conditions.pdf
- Supporting material S2 compounds structures and CAS numbers.pdf
- Supporting material S3 The source information of the WC samples.pdf
